# Supplementary material for: Functional Evolution of cis-Regulatory Modules at a Homeotic Gene in Drosophila
Source: PLoS Genet. 2009 Nov 6;5(11):e1000709. doi: 10.1371/journal.pgen.1000709 (PMC2763271; doi:10.1371/journal.pgen.1000709)
Supplement: Table S1 — Sequence conservation at the bithorax complex in Drosophila species. Coordinates of DNA regions from the bithorax complex (BX-C) in the D. melanogaster genome are shown. Numbers represent the location of the designated DNA regions in sequence from the BX-C (U39161) and on chromosome 3R of the D. melanogaster genome (MEL Chr3R). Level of conservation between sequences from D. melanogaster and six other Drosophila species is indicated by color code: >90% red, 60–90% orange, 30–60% yellow, <30% green (calculation for conservation is detailed in methods). The defined functional CRMs for the Abd-B gene are in general less conserved when compared to the exons from the neighboring Hox genes. Conservation analysis across the seven different Drosophila species was carried out using the following genome sequencing data: D. simulans (April 2005, Washington University School of Medicine in St. Louis), D. erecta (October 2004, Agencourt Bioscience Corporation), D. yakuba (April 2004, Washington University School of Medicine in St. Louis), D. ananassae (July 2004, The Institute for Genomic Research), D. erecta (October 2004, Agencourt Bioscience Corporation), D. pseudoobscura (July 2003, Human Genome Sequencing Center at Baylor College of Medicine) and D. virilis (July 2004, Agencourt Bioscience Corporation) [35]. (0.04 MB XLS) [file pgen.1000709.s010.xls]

## Sheet: Master
Ho_Table S1
Region	U31961		MEL Chr3R		Size (bp)	% conservation
	Start	End	Start	End		simulans	erecta	yakuba	ananassae	pseudo	virilis
BX-C	1	338234	12809178	12470945	338234	95	86	88	51	34	18
iab8 - iab5	54054	113832	12755125	12695347	59779	97	86	88	47	30	12
upstream BX-C			12868957	12809179	59779	91	85	87	44	31	23
Genes
Abd-B gene (A)	49199	55760	12759980	12753419	6562	95	95	92	52	49	31
Abd-B exons						96.049	98.8296	98.8296	66.9361	62.8879	53.0453
Exon4	49199	51070	12759980	12758109	1872	96	100	100	59	50	45
Exon5	51828	52039	12757351	12757140	212	100	100	100	64	93	55
Exon6	52124	52325	12757055	12756854	202	92	92	92	92	91	46
Exon7	53590	53804	12755589	12755375	215	100	100	100	93	93	93
Exon8	53862	54053	12755317	12755126	192	92	92	92	92	92	92
abd-A gene (I)	153391	175816	12655788	12633363	22426	99	93	94	59	40	22
Exon1	153391	154516	12655788	12654663	1126	100	100	100	61	32	17
Exon2	155540	155698	12653639	12653481	159	100	100	100	100	42	65
Exon3	155800	156302	12653379	12652877	503	100	100	100	100	92	35
Exon4	157130	157386	12652049	12651793	257	100	100	100	92	92	92
Exon5	160969	161016	12648210	12648163	48	100	100	100	60	60	60
Exon6	173083	173306	12636096	12635873	224	100	100	100	100	92	91
Exon7	173377	175816	12635802	12633363	2440	99	99	99	78	73	29
Ubx gene (IB)	242871	320921	12566308	12488258	78051	97	90	93	58	41	23
Exon1	242871	244600	12566308	12564579	1730	94	78	80	49	32	20
Exon2	251992	252042	12557187	12557137	51	100	100	100	100	0	0
Exon3	266685	266735	12542494	12542444	51	100	nd	100	100	nd	75
Exon4	318224	320921	12490955	12488258	2698	99	99	99	67	36	9
CRMs						97.7618	86.4253	85.9465	49.4715	30.8022	11.815
Enhancers						97.8932	89.6783	89.4509	55.1066	37.6823	9.16531
IAB8	60451	62116	12748728	12747063	1666	87	72	66	37	28	7
IAB7b	67072	67799	12742107	12741380	728	100	100	86	51	13	14
IAB7a	79513	82553	12729666	12726626	3041	100	93	92	62	41	8
IAB6	89883	92665	12719296	12716514	2783	100	85	96	54	38	nd
IAB5	104011	105037	12705168	12704142	1027	100	96	94	51	50	11
IAB2	171019	172988	12638160	12636191	1970	99	99	95	65	43	23
Insulators						98.6842	78.9273	78.6191	27.0085	14.2547	11.0259
Fab-8	63700	64289	12745479	12744890	590	95	27	27	0	nd	nd
Fab-7	83779	84619	12725400	12724560	841	100	96	100	45	11	13
Mcp	113833	114643	12695346	12694536	811	100	99	94	28	28	17
Anti-insulator						100	96.7006	89.6303	55.8771	5.20702	0
PTS7	64289	64914	12744890	12744265	626	100	100	100	90	9	nd
PTS6	84847	85047	12724332	12724132	201	100	100	100	4	nd	nd
PTE	48905	49159	12760259	12760005	255	100	86	56	13	0	0
PREs
iab8PRE	62116	63700	12747063	12745479	1585	94	67	69	37	23	19
Region			MEL Chr2R		Size (bp)	% conservation
			Start	End		simulans	erecta	yakuba	ananassae	pseudo	virilis
Eve locus			5500973	5482719	18255	nd	84	90	43	42	20
