# Supplementary material for: Functional Evolution of cis-Regulatory Modules at a Homeotic Gene in Drosophila
Source: PLoS Genet. 2009 Nov 6;5(11):e1000709. doi: 10.1371/journal.pgen.1000709 (PMC2763271; doi:10.1371/journal.pgen.1000709)
Supplement: Table S2 — Genomic coordinates and sequence conservation of IAB enhancer CRMs and neighboring sequences. Rows show the IAB enhancers and neighboring upstream (u) or downstream (d) sequences of equal length. Level of conservation between sequences from D. melanogaster and six other Drosophila species is indicated by color code: >90% red, 60–90% orange, 30–60% yellow, <30% green (calculation for conservation is detailed in Materials and Methods). (0.02 MB XLS) [file pgen.1000709.s011.xls]

## Sheet: Sheet1
Ho_Table S2
Region	Genomic coordinates		% conservation
	Start	End	simulans	erecta	yakuba	ananassae	pseudoobscura	virilis
IAB2	12636191	12638160	99	99	95	65	43	23
uIAB2	12638161	12640130	100	83	94	41	43	18
dIAB5	12703115	12704141	100	93	92	63	36	16
IAB5	12704142	12705168	100	96	94	51	50	11
IAB7a	12726626	12729666	100	93	92	62	41	8
uIAB7a	12729667	12732707	97	96	97	69	29	20
dIAB7b	12740652	12741379	100	100	100	60	49	24
IAB7b	12741380	12742107	100	100	86	51	13	14
IAB8	12747063	12748728	87	72	66	37	28	7
uIAB8	12748729	12750394	96	78	80	36	27	13
